# Supplementary material for: Cord Blood Adductomics Reveals Oxidative Stress Exposure Pathways of Bronchopulmonary Dysplasia
Source: Antioxidants (Basel). 2024 Apr 20;13(4):494. doi: 10.3390/antiox13040494 (PMC11047351; doi:10.3390/antiox13040494)
Supplement: Supplementary file 1 [file antioxidants-13-00494-s001.zip]

Archive with 3 entries (3 files):
- Supplemental Table S1_antioxidants_4_19_2024.pdf
- Supplemental Table S2_antioxidants_4_19_2024.pdf
- Supplement_Figure S1.pdf
